# Supplementary material for: Anagrus dmitrievi sp. n. (Hymenoptera, Mymaridae), an egg parasitoid of Zyginidia eremita (Hemiptera, Cicadellidae), a pest of maize in Xinjiang, China
Source: Zookeys. 2018 Feb 8;(736):43–57. doi: 10.3897/zookeys.736.20883 (PMC5904340; doi:10.3897/zookeys.736.20883)
Supplement: XML Treatment for Anagrus (Anagrus) dmitrievi [file zookeys.736.20883-treatment1.xml]

<!DOCTYPE tp:taxon-treatment
  PUBLIC "-//TaxonX//DTD Taxonomic Treatment Publishing DTD v0 20100105//EN" "tax-treatment-NSO.dtd">
<tp:taxon-treatment xmlns:tp="http://www.plazi.org/taxpub"><tp:treatment-meta><kwd-group><label>Taxon classification</label><kwd><named-content xmlns:xlink="http://www.w3.org/1999/xlink" content-type="kingdom">Animalia</named-content></kwd><kwd><named-content xmlns:xlink="http://www.w3.org/1999/xlink" content-type="order">Hymenoptera</named-content></kwd><kwd><named-content xmlns:xlink="http://www.w3.org/1999/xlink" content-type="family">Mymaridae</named-content></kwd></kwd-group><mixed-citation publication-type="journal"><person-group><name><surname>Li</surname><given-names>Qin</given-names></name><name><surname>Hu</surname><given-names>Hongying</given-names></name><name><surname>Triapitsyn</surname><given-names>Serguei V.</given-names></name><name><surname>Yi</surname><given-names>Long</given-names></name><name><surname>Lu</surname><given-names>Jiaxiong</given-names></name></person-group><article-title>
          <italic><tp:taxon-name><tp:taxon-name-part taxon-name-part-type="genus" reg="Anagrus">Anagrus</tp:taxon-name-part> <tp:taxon-name-part taxon-name-part-type="species" reg="dmitrievi">dmitrievi</tp:taxon-name-part></tp:taxon-name></italic> sp. n. (<tp:taxon-name><tp:taxon-name-part taxon-name-part-type="order">Hymenoptera</tp:taxon-name-part></tp:taxon-name>, <tp:taxon-name><tp:taxon-name-part taxon-name-part-type="family">Mymaridae</tp:taxon-name-part></tp:taxon-name>), an egg parasitoid of <italic><tp:taxon-name><tp:taxon-name-part taxon-name-part-type="genus" reg="Zyginidia">Zyginidia</tp:taxon-name-part> <tp:taxon-name-part taxon-name-part-type="species" reg="eremita">eremita</tp:taxon-name-part></tp:taxon-name></italic> (<tp:taxon-name><tp:taxon-name-part taxon-name-part-type="order">Hemiptera</tp:taxon-name-part></tp:taxon-name>, <tp:taxon-name><tp:taxon-name-part taxon-name-part-type="family">Cicadellidae</tp:taxon-name-part></tp:taxon-name>), a pest of maize in Xinjiang, China</article-title><source>Zookeys</source><day>8</day><month>2</month><year>2018</year><volume>2018</volume><issue>736</issue><fpage>43</fpage><lpage>57</lpage><pub-id pub-id-type="doi">10.3897/zookeys.736.20883</pub-id></mixed-citation></tp:treatment-meta><tp:nomenclature><tp:taxon-name>
            <tp:taxon-name-part taxon-name-part-type="genus" reg="Anagrus">Anagrus</tp:taxon-name-part> (<tp:taxon-name-part taxon-name-part-type="subgenus" reg="Anagrus">Anagrus</tp:taxon-name-part>) <tp:taxon-name-part taxon-name-part-type="species" reg="dmitrievi">dmitrievi</tp:taxon-name-part><object-id xmlns:xlink="http://www.w3.org/1999/xlink" content-type="zoobank" xlink:type="simple">http://zoobank.org/038E4562-4E16-4352-BD62-33AD95846C2A</object-id></tp:taxon-name><tp:taxon-authority>Triapitsyn &amp; Hu</tp:taxon-authority><tp:taxon-status xmlns:xlink="http://www.w3.org/1999/xlink" xlink:type="simple">sp. n.</tp:taxon-status><xref ref-type="fig" rid="F1">Figs 1</xref><xref ref-type="fig" rid="F2">, 2</xref><xref ref-type="fig" rid="F3">, 3</xref><xref ref-type="fig" rid="F4">, 4B, C</xref><tp:nomenclature-citation-list><tp:nomenclature-citation><tp:taxon-name>
                <tp:taxon-name-part taxon-name-part-type="genus" reg="Anagrus">Anagrus</tp:taxon-name-part>
              </tp:taxon-name><comment>sp(p).: <xref ref-type="bibr" rid="B18">Yi et al. 2013</xref>: 331 (correlation with the host leafhopper in Xinjiang).</comment></tp:nomenclature-citation><tp:nomenclature-citation><tp:taxon-name>
                <tp:taxon-name-part taxon-name-part-type="genus" reg="Anagrus">Anagrus</tp:taxon-name-part> <tp:taxon-name-part taxon-name-part-type="species" reg="breviphragma">breviphragma</tp:taxon-name-part></tp:taxon-name><comment>Soyka: <xref ref-type="bibr" rid="B18">Yi et al. 2013</xref>: 332 (misidentification).</comment></tp:nomenclature-citation></tp:nomenclature-citation-list></tp:nomenclature><tp:treatment-sec sec-type="type material" id="SECID0EJBAE"><title>Type material.</title><p>Holotype female on slide (Fig. <xref ref-type="fig" rid="F1">1A</xref>), deposited in <abbrev xmlns:xlink="http://www.w3.org/1999/xlink" content-type="institution" xlink:title="Insect Collection of College of Life Science and Technology, Xinjiang University, Urumqi (Ürümqi), Xinjiang, China" id="ABBRID0ETBAE" xlink:type="simple">ICXU</abbrev>, labeled: 1. “CHINA: Xinjiang, Urumqi, Anningqu, 23.vi.2013, J. Lu (Lu Jiaxiong), from leafhopper egg on corn leaf”; 2. “Dry length 0.495 mm”; 3. “Mounted by V. V. Berezovskiy 2014 in Canada balsam”; 4. [red] “<tp:taxon-name><tp:taxon-name-part taxon-name-part-type="genus" reg="Anagrus">Anagrus</tp:taxon-name-part> (<tp:taxon-name-part taxon-name-part-type="subgenus" reg="Anagrus">Anagrus</tp:taxon-name-part>) <tp:taxon-name-part taxon-name-part-type="species" reg="dmitrievi">dmitrievi</tp:taxon-name-part></tp:taxon-name> Triapitsyn &amp; Hu HOLOTYPE ♀”; 5. “Det. by S. V. Triapitsyn 2014”. Paratypes: 2 females and 2 males on points [<named-content xmlns:xlink="http://www.w3.org/1999/xlink" content-type="dwc:institutional_code" xlink:type="simple">UCRC</named-content>], and 11 females and 8 males on slides [<named-content xmlns:xlink="http://www.w3.org/1999/xlink" content-type="dwc:institutional_code" xlink:type="simple">CNC</named-content> (1 and 1), <abbrev xmlns:xlink="http://www.w3.org/1999/xlink" content-type="institution" xlink:title="Insect Collection of College of Life Science and Technology, Xinjiang University, Urumqi (Ürümqi), Xinjiang, China" id="ABBRID0EQCAE" xlink:type="simple">ICXU</abbrev> (6 and 4), <named-content xmlns:xlink="http://www.w3.org/1999/xlink" content-type="dwc:institutional_code" xlink:type="simple">UCRC</named-content> (4 and 3), respectively], same data as the holotype (<named-content xmlns:xlink="http://www.w3.org/1999/xlink" content-type="dwc:verbatimCoordinates" xlink:type="simple"><named-content content-type="geo-json" specific-use="{&#34;type&#34;:&#34;Point&#34;,&#34;coordinates&#34;:[87.471300,43.950700]}" id="NCID0E4CAE" xlink:type="simple">43.9507°N, 87.4713°E</named-content></named-content>, 586 m) except for different body length measurements.</p><fig id="F1" position="float" orientation="portrait"><label>Figure 1.</label><caption><p>
                <italic><tp:taxon-name><tp:taxon-name-part taxon-name-part-type="genus" reg="Anagrus">Anagrus</tp:taxon-name-part> <tp:taxon-name-part taxon-name-part-type="species" reg="dmitrievi">dmitrievi</tp:taxon-name-part></tp:taxon-name></italic> (female, holotype): <bold>A</bold> slide <bold>B</bold> antennae (complete antenna without <abbrev xmlns:xlink="http://www.w3.org/1999/xlink" xlink:title="multiporous plate sensillum or sensilla" id="ABBRID0EZDAE" xlink:type="simple">mps</abbrev> on F4; F4 of the incomplete antenna with 1 <abbrev xmlns:xlink="http://www.w3.org/1999/xlink" xlink:title="multiporous plate sensillum or sensilla" id="ABBRID0E4DAE" xlink:type="simple">mps</abbrev>) <bold>C</bold> body <bold>D</bold> mesoscutum (arrows pointing to adnotaular setae on its midlobe).</p></caption><graphic xmlns:xlink="http://www.w3.org/1999/xlink" xlink:href="zookeys-736-043-g001.jpg" position="float" orientation="portrait" xlink:type="simple" id="oo_184934.jpg"/></fig></tp:treatment-sec><tp:treatment-sec sec-type="type material" id="SECID0EKEAE"><title>Non-type material examined.</title><p>Numerous specimens of both sexes in ethanol, deposited in <abbrev xmlns:xlink="http://www.w3.org/1999/xlink" content-type="institution" xlink:title="Insect Collection of College of Life Science and Technology, Xinjiang University, Urumqi (Ürümqi), Xinjiang, China" id="ABBRID0EQEAE" xlink:type="simple">ICXU</abbrev>, reared by L. Yi (Yi Long) from eggs of <italic><tp:taxon-name><tp:taxon-name-part taxon-name-part-type="genus" reg="Zyginidia">Z.</tp:taxon-name-part> <tp:taxon-name-part taxon-name-part-type="species" reg="eremita">eremita</tp:taxon-name-part></tp:taxon-name></italic> during 2012 (<xref ref-type="bibr" rid="B18">Yi et al. 2013</xref>).</p></tp:treatment-sec><tp:treatment-sec sec-type="diagnosis" id="SECID0EEFAE"><title>Diagnosis.</title><p>
            <italic><tp:taxon-name><tp:taxon-name-part taxon-name-part-type="genus" reg="Anagrus">Anagrus</tp:taxon-name-part> <tp:taxon-name-part taxon-name-part-type="species" reg="dmitrievi">dmitrievi</tp:taxon-name-part></tp:taxon-name></italic>, sp. n. is characterized by the following unique combination of features: antenna (Fig. <xref ref-type="fig" rid="F1">1B</xref>) with F1 slightly more than half of pedicel length, F2 longest of funicular segments, F3–F6 subequal in length and slightly shorter than F2, F4 usually without <abbrev xmlns:xlink="http://www.w3.org/1999/xlink" xlink:title="multiporous plate sensillum or sensilla" id="ABBRID0EZFAE" xlink:type="simple">mps</abbrev> but sometimes with one <abbrev xmlns:xlink="http://www.w3.org/1999/xlink" xlink:title="multiporous plate sensillum or sensilla" id="ABBRID0E4FAE" xlink:type="simple">mps</abbrev> (occasionally only on one antenna), F5 with one or two <abbrev xmlns:xlink="http://www.w3.org/1999/xlink" xlink:title="multiporous plate sensillum or sensilla" id="ABBRID0EBGAE" xlink:type="simple">mps</abbrev>, F6 with two <abbrev xmlns:xlink="http://www.w3.org/1999/xlink" xlink:title="multiporous plate sensillum or sensilla" id="ABBRID0EFGAE" xlink:type="simple">mps</abbrev>, and clava with five <abbrev xmlns:xlink="http://www.w3.org/1999/xlink" xlink:title="multiporous plate sensillum or sensilla" id="ABBRID0EJGAE" xlink:type="simple">mps</abbrev>; midlobe of mesoscutum with a pair of adnotaular setae (Fig. <xref ref-type="fig" rid="F1">1D</xref>); fore wing (Fig. <xref ref-type="fig" rid="F2">2B</xref>) 9.0–9.1 × as long as wide and its disc with several rows of setae leaving no distinct bare areas in its broadest part; ovipositor exserted beyond apex of gaster by 0.06–0.15 × total own length and 2.1–2.4 × length of protibia, each second valvifer with three distal setae (Fig. <xref ref-type="fig" rid="F2">2A</xref>).</p><fig id="F2" position="float" orientation="portrait"><label>Figure 2.</label><caption><p>
                <italic><tp:taxon-name><tp:taxon-name-part taxon-name-part-type="genus" reg="Anagrus">Anagrus</tp:taxon-name-part> <tp:taxon-name-part taxon-name-part-type="species" reg="dmitrievi">dmitrievi</tp:taxon-name-part></tp:taxon-name></italic> (female, holotype): <bold>A</bold> ovipositor (arrows pointing to distal setae on one of its external plates, or second valvifers) <bold>B</bold> fore and hind wings.</p></caption><graphic xmlns:xlink="http://www.w3.org/1999/xlink" xlink:href="zookeys-736-043-g002.jpg" position="float" orientation="portrait" xlink:type="simple" id="oo_184935.jpg"/></fig></tp:treatment-sec><tp:treatment-sec sec-type="description" id="SECID0EVHAE"><title>Description.</title><p>Female (holotype and paratypes). Body length of dry-mounted, critical point-dried paratypes 400–627 µm (495 µm of the holotype; measurements taken prior to slide-mounting). Head light brown to brown except eyes and ocelli reddish; body mostly yellowish or light brown except anterior half or so of mesoscutum brown, frenum of scutellum white, and propodeum lemon yellow; scape, pedicel and F1 yellow, rest of flagellum brown; legs yellowish, wings hyaline. Antenna (Fig. <xref ref-type="fig" rid="F1">1B</xref>) with scape 3.5–3.6 × as long as wide, with cross-ridges, 1.7–1.8 × length of pedicel; F1 cylindrical, slightly more than half of pedicel length; F2 longest of funicular segments; F3–F6 subequal in length and slightly shorter than F2; <abbrev xmlns:xlink="http://www.w3.org/1999/xlink" xlink:title="multiporous plate sensillum or sensilla" id="ABBRID0E6HAE" xlink:type="simple">mps</abbrev> on F4 (usually none but sometimes one, occasionally only on one antenna as in the holotype, Fig. <xref ref-type="fig" rid="F1">1B</xref>); F5 (one or two), and F6 (two); clava with five <abbrev xmlns:xlink="http://www.w3.org/1999/xlink" xlink:title="multiporous plate sensillum or sensilla" id="ABBRID0EHIAE" xlink:type="simple">mps</abbrev>, 3.0–3.3 × as long as wide, about as long as combined length of two preceding segments. Mesosoma shorter than metasoma (Fig. <xref ref-type="fig" rid="F1">1C</xref>). Midlobe of mesoscutum with a pair of adnotaular setae (Fig. <xref ref-type="fig" rid="F1">1D</xref>). Fore wing <!--PageBreak-->(Fig. <xref ref-type="fig" rid="F2">2B</xref>) 9.0–9.1 × as long as wide, longest marginal seta 2.8–3.0 × maximum wing width; distal macrochaeta 2.0–2.7 × length of proximal macrochaeta; disc with several rows of setae (two such rows just beyond apex of venation, the row of setae along pos<!--PageBreak-->terior margin originating behind apex of venation), leaving no distinct bare areas in its broadest part. Hind wing (Fig. <xref ref-type="fig" rid="F2">2B</xref>) 24–27 × as long as wide, longest marginal seta 6.0–6.5 × maximum wing width; disc mostly bare except for admarginal rows of setae. Ovipositor anteriorly not extending to mesophragma in slide-mounted specimens and posteriorly exserted beyond apex of gaster by 0.06–0.15 × total ovipositor length. Second valvifers (= external plates of ovipositor of authors) (<xref ref-type="bibr" rid="B2">Chiappini 1989</xref>; <xref ref-type="bibr" rid="B4">Chiappini et al. 1996</xref>; etc.) each with three distal setae (Fig. <xref ref-type="fig" rid="F2">2A</xref>). Ovipositor 2.1–2.4 × length of protibia (2.3 × in the holotype).</p><p>Measurements (µm) of the holotype. Body 627; head 123; mesosoma 209; gaster 307; ovipositor 277. Antenna: scape 73; pedicel 42; F1 24; F2 49; F3 45; F4 45 (48 of the other on which an <abbrev xmlns:xlink="http://www.w3.org/1999/xlink" xlink:title="multiporous plate sensillum or sensilla" id="ABBRID0ENJAE" xlink:type="simple">mps</abbrev> is present); F5 45; F6 48; clava 103. Fore wing 547:61; longest marginal seta 172. Hind wing 517:21; longest marginal seta 136.</p><!--PageBreak--><p>Male (paratypes). Body length of the dry-mounted, critical point-dried paratypes (including prior to slide-mounting) 462–594 µm. Similar to female except for the normal sexually dimorphic features such as antenna (Fig. <xref ref-type="fig" rid="F3">3A</xref>) and genitalia (Fig. <xref ref-type="fig" rid="F3">3C</xref>), and the following. Body somewhat darker than in female, particularly gaster light brown to brown; fore wing (Fig. <xref ref-type="fig" rid="F3">3B</xref>) 7.3–8.2 × as long as wide.</p><fig id="F3" position="float" orientation="portrait"><label>Figure 3.</label><caption><p>
                <italic><tp:taxon-name><tp:taxon-name-part taxon-name-part-type="genus" reg="Anagrus">Anagrus</tp:taxon-name-part> <tp:taxon-name-part taxon-name-part-type="species" reg="dmitrievi">dmitrievi</tp:taxon-name-part></tp:taxon-name></italic> (male, paratypes): <bold>A</bold> antenna <bold>B</bold> fore wing <bold>C</bold> genitalia.</p></caption><graphic xmlns:xlink="http://www.w3.org/1999/xlink" xlink:href="zookeys-736-043-g003.jpg" position="float" orientation="portrait" xlink:type="simple" id="oo_184936.jpg"/></fig></tp:treatment-sec><tp:treatment-sec sec-type="remarks" id="SECID0E5KAE"><title>Remarks.</title><p>The new species belongs to the <italic>incarnatus</italic> species group of the nominate subgenus of <italic><tp:taxon-name><tp:taxon-name-part taxon-name-part-type="genus" reg="Anagrus">Anagrus</tp:taxon-name-part></tp:taxon-name></italic>, as defined by <xref ref-type="bibr" rid="B4">Chiappini et al. (1996)</xref>, in whose key it runs to <italic><tp:taxon-name><tp:taxon-name-part taxon-name-part-type="genus" reg="Anagrus">A.</tp:taxon-name-part> <tp:taxon-name-part taxon-name-part-type="species" reg="flaveolus">flaveolus</tp:taxon-name-part></tp:taxon-name></italic> Waterhouse (see below). In <xref ref-type="bibr" rid="B3">Chiappini and Lin (1998)</xref>, <italic><tp:taxon-name><tp:taxon-name-part taxon-name-part-type="genus" reg="Anagrus">A.</tp:taxon-name-part> <tp:taxon-name-part taxon-name-part-type="species" reg="dmitrievi">dmitrievi</tp:taxon-name-part></tp:taxon-name></italic> keys in the same couplet together with <italic><tp:taxon-name><tp:taxon-name-part taxon-name-part-type="genus" reg="Anagrus">A.</tp:taxon-name-part> <tp:taxon-name-part taxon-name-part-type="species" reg="striatus">striatus</tp:taxon-name-part></tp:taxon-name></italic> Chiappini &amp; Lin, a completely different species whose female has one <abbrev xmlns:xlink="http://www.w3.org/1999/xlink" xlink:title="multiporous plate sensillum or sensilla" id="ABBRID0E5MAE" xlink:type="simple">mps</abbrev> on F3 and a bare area on the broadest part of the fore wing disc. In <xref ref-type="bibr" rid="B15">Triapitsyn and Berezovskiy (2004)</xref>, <italic><tp:taxon-name><tp:taxon-name-part taxon-name-part-type="genus" reg="Anagrus">A.</tp:taxon-name-part> <tp:taxon-name-part taxon-name-part-type="species" reg="dmitrievi">dmitrievi</tp:taxon-name-part></tp:taxon-name></italic> keys to <italic><tp:taxon-name><tp:taxon-name-part taxon-name-part-type="genus" reg="Anagrus">A.</tp:taxon-name-part> <tp:taxon-name-part taxon-name-part-type="species" reg="nigriceps">nigriceps</tp:taxon-name-part></tp:taxon-name></italic> (Smits van Burgst) in which an <abbrev xmlns:xlink="http://www.w3.org/1999/xlink" xlink:title="multiporous plate sensillum or sensilla" id="ABBRID0E3NAE" xlink:type="simple">mps</abbrev> is present on F3 of the female antenna (<xref ref-type="bibr" rid="B4">Chiappini et al. 1996</xref>) whereas it is always absent on that segment in <italic><tp:taxon-name><tp:taxon-name-part taxon-name-part-type="genus" reg="Anagrus">A.</tp:taxon-name-part> <tp:taxon-name-part taxon-name-part-type="species" reg="dmitrievi">dmitrievi</tp:taxon-name-part></tp:taxon-name></italic>.</p><p>When, as usually, F4 of the female antenna of <italic><tp:taxon-name><tp:taxon-name-part taxon-name-part-type="genus" reg="Anagrus">A.</tp:taxon-name-part> <tp:taxon-name-part taxon-name-part-type="species" reg="dmitrievi">dmitrievi</tp:taxon-name-part></tp:taxon-name></italic> lacks an <abbrev xmlns:xlink="http://www.w3.org/1999/xlink" xlink:title="multiporous plate sensillum or sensilla" id="ABBRID0E3OAE" xlink:type="simple">mps</abbrev>, it is most similar to the Nearctic species <italic><tp:taxon-name><tp:taxon-name-part taxon-name-part-type="genus" reg="Anagrus">A.</tp:taxon-name-part> <tp:taxon-name-part taxon-name-part-type="species" reg="sophiae">sophiae</tp:taxon-name-part></tp:taxon-name></italic> S. Trjapitzin, which, however, has a relatively much longer ovipositor (2.7–3.8 × length of protibia) (<xref ref-type="bibr" rid="B16">Trjapitzin and Strong 1995</xref>). When F4 of the female antenna bears an <abbrev xmlns:xlink="http://www.w3.org/1999/xlink" xlink:title="multiporous plate sensillum or sensilla" id="ABBRID0EPPAE" xlink:type="simple">mps</abbrev> (at least on one antenna), it is <!--PageBreak--><!--PageBreak-->most similar to the New World species <italic><tp:taxon-name><tp:taxon-name-part taxon-name-part-type="genus" reg="Anagrus">A.</tp:taxon-name-part> <tp:taxon-name-part taxon-name-part-type="species" reg="flaveolus">flaveolus</tp:taxon-name-part></tp:taxon-name></italic>, from which it differs in F5 being about as long as F4 and F6 and also in having the row of setae along the posterior margin and originating behind the apex of venation of the fore wing (whereas in <italic><tp:taxon-name><tp:taxon-name-part taxon-name-part-type="genus" reg="Anagrus">A.</tp:taxon-name-part> <tp:taxon-name-part taxon-name-part-type="species" reg="flaveolus">flaveolus</tp:taxon-name-part></tp:taxon-name></italic>, F5 is always shorter than F4 and F6, even when an <abbrev xmlns:xlink="http://www.w3.org/1999/xlink" xlink:title="multiporous plate sensillum or sensilla" id="ABBRID0EMQAE" xlink:type="simple">mps</abbrev> is present, and the row of setae along the posterior margin of the fore wing does not extend to apex of venation). Those females of <italic><tp:taxon-name><tp:taxon-name-part taxon-name-part-type="genus" reg="Anagrus">A.</tp:taxon-name-part> <tp:taxon-name-part taxon-name-part-type="species" reg="dmitrievi">dmitrievi</tp:taxon-name-part></tp:taxon-name></italic> that bear an <abbrev xmlns:xlink="http://www.w3.org/1999/xlink" xlink:title="multiporous plate sensillum or sensilla" id="ABBRID0E2QAE" xlink:type="simple">mps</abbrev> on F4 on both antennae are also somewhat similar to females of the Palaearctic species <italic><tp:taxon-name><tp:taxon-name-part taxon-name-part-type="genus" reg="Anagrus">A.</tp:taxon-name-part> <tp:taxon-name-part taxon-name-part-type="species" reg="brocheri">brocheri</tp:taxon-name-part></tp:taxon-name></italic> Schulz, whose general body color is much darker (dark brown).</p><p>In the world key to the species of <italic><tp:taxon-name><tp:taxon-name-part taxon-name-part-type="genus" reg="Anagrus">Anagrus</tp:taxon-name-part></tp:taxon-name></italic> by <xref ref-type="bibr" rid="B14">Triapitsyn (2015)</xref>, females of <italic><tp:taxon-name><tp:taxon-name-part taxon-name-part-type="genus" reg="Anagrus">A.</tp:taxon-name-part> <tp:taxon-name-part taxon-name-part-type="species" reg="dmitrievi">dmitrievi</tp:taxon-name-part></tp:taxon-name></italic> key either to <italic><tp:taxon-name><tp:taxon-name-part taxon-name-part-type="genus" reg="Anagrus">A.</tp:taxon-name-part> <tp:taxon-name-part taxon-name-part-type="species" reg="sophiae">sophiae</tp:taxon-name-part></tp:taxon-name></italic> (when an <abbrev xmlns:xlink="http://www.w3.org/1999/xlink" xlink:title="multiporous plate sensillum or sensilla" id="ABBRID0ENSAE" xlink:type="simple">mps</abbrev> is present on F4) or <italic><tp:taxon-name><tp:taxon-name-part taxon-name-part-type="genus" reg="Anagrus">A.</tp:taxon-name-part> <tp:taxon-name-part taxon-name-part-type="species" reg="flaveolus">flaveolus</tp:taxon-name-part></tp:taxon-name></italic> (when an <abbrev xmlns:xlink="http://www.w3.org/1999/xlink" xlink:title="multiporous plate sensillum or sensilla" id="ABBRID0E3SAE" xlink:type="simple">mps</abbrev> is absent on F4).</p><p>The updated key to the Chinese species of <italic><tp:taxon-name><tp:taxon-name-part taxon-name-part-type="genus" reg="Anagrus">Anagrus</tp:taxon-name-part></tp:taxon-name></italic> (below) was modified from <xref ref-type="bibr" rid="B14">Triapitsyn (2015)</xref>. The previous key (Chiappini &amp; Lin 1998) is missing the five species, besides <italic><tp:taxon-name><tp:taxon-name-part taxon-name-part-type="genus" reg="Anagrus">A.</tp:taxon-name-part> <tp:taxon-name-part taxon-name-part-type="species" reg="dmitrievi">dmitrievi</tp:taxon-name-part></tp:taxon-name></italic>, described or recorded since then (<tp:taxon-name><tp:taxon-name-part taxon-name-part-type="genus" reg="Anagrus">A.</tp:taxon-name-part> (<tp:taxon-name-part taxon-name-part-type="subgenus" reg="Anagrus">Anagrus</tp:taxon-name-part>) <tp:taxon-name-part taxon-name-part-type="species" reg="fragranticus">fragranticus</tp:taxon-name-part></tp:taxon-name> Triapitsyn, <tp:taxon-name><tp:taxon-name-part taxon-name-part-type="genus" reg="Anagrus">A.</tp:taxon-name-part> (<tp:taxon-name-part taxon-name-part-type="subgenus" reg="Anagrus">Anagrus</tp:taxon-name-part>) <tp:taxon-name-part taxon-name-part-type="species" reg="incarnatus">incarnatus</tp:taxon-name-part></tp:taxon-name> Haliday [as <tp:taxon-name><tp:taxon-name-part taxon-name-part-type="genus" reg="Anagrus">A.</tp:taxon-name-part> (<tp:taxon-name-part taxon-name-part-type="subgenus" reg="Anagrus">Anagrus</tp:taxon-name-part>) <tp:taxon-name-part taxon-name-part-type="species" reg="breviphragma">breviphragma</tp:taxon-name-part></tp:taxon-name> Soyka], <tp:taxon-name><tp:taxon-name-part taxon-name-part-type="genus" reg="Anagrus">A.</tp:taxon-name-part> (<tp:taxon-name-part taxon-name-part-type="subgenus" reg="Anagrus">Anagrus</tp:taxon-name-part>) <tp:taxon-name-part taxon-name-part-type="species" reg="kvas">kvas</tp:taxon-name-part></tp:taxon-name> Triapitsyn &amp; Berezovskiy, <tp:taxon-name><tp:taxon-name-part taxon-name-part-type="genus" reg="Anagrus">A.</tp:taxon-name-part> (<tp:taxon-name-part taxon-name-part-type="subgenus" reg="Anagrus">Anagrus</tp:taxon-name-part>) <tp:taxon-name-part taxon-name-part-type="species" reg="nigriceps">nigriceps</tp:taxon-name-part></tp:taxon-name> (Smits van Burgst), and <tp:taxon-name><tp:taxon-name-part taxon-name-part-type="genus" reg="Anagrus">A.</tp:taxon-name-part> (<tp:taxon-name-part taxon-name-part-type="subgenus" reg="Anagrus">Anagrus</tp:taxon-name-part>) <tp:taxon-name-part taxon-name-part-type="species" reg="turpanicus">turpanicus</tp:taxon-name-part></tp:taxon-name> Triapitsyn &amp; Hu) (<xref ref-type="bibr" rid="B13">Triapitsyn 2003</xref>, <xref ref-type="bibr" rid="B14">2015</xref>; <xref ref-type="bibr" rid="B15">Triapitsyn and Berezovskiy 2004</xref>; <xref ref-type="bibr" rid="B9">Hu and Triapitsyn 2016</xref>). Thus, 21 named species of <italic><tp:taxon-name><tp:taxon-name-part taxon-name-part-type="genus" reg="Anagrus">Anagrus</tp:taxon-name-part></tp:taxon-name></italic> are now known from China.</p></tp:treatment-sec><tp:treatment-sec sec-type="etymology" id="SECID0EDXAE"><title>Etymology.</title><p>The species is named after Dmitry A. Dmitriev (<named-content xmlns:xlink="http://www.w3.org/1999/xlink" content-type="dwc:institutional_code" xlink:type="simple">INHS</named-content>) who kindly identified the leafhopper host of this parasitoid.</p></tp:treatment-sec><tp:treatment-sec sec-type="host" id="SECID0EUXAE"><title>Host.</title><p>The parasitoids of the type series were definitely reared from eggs of <italic><tp:taxon-name><tp:taxon-name-part taxon-name-part-type="genus" reg="Zyginidia">Zyginidia</tp:taxon-name-part> <tp:taxon-name-part taxon-name-part-type="species" reg="eremita">eremita</tp:taxon-name-part></tp:taxon-name></italic> because we also reared this leafhopper from its unparasitized eggs during the same collecting event; these leafhoppers were later compared with the positively identified specimens.</p></tp:treatment-sec><tp:treatment-sec sec-type="biology" id="SECID0EFYAE"><title>Biology and parasitism.</title><p>Leafhopper’s eggs parasitized by <italic><tp:taxon-name><tp:taxon-name-part taxon-name-part-type="genus" reg="Anagrus">A.</tp:taxon-name-part> <tp:taxon-name-part taxon-name-part-type="species" reg="dmitrievi">dmitrievi</tp:taxon-name-part></tp:taxon-name></italic> turn dark reddish (Fig. <xref ref-type="fig" rid="F4">4A</xref>). The optimal constant incubation temperature under laboratory conditions for immature <italic><tp:taxon-name><tp:taxon-name-part taxon-name-part-type="genus" reg="Anagrus">A.</tp:taxon-name-part> <tp:taxon-name-part taxon-name-part-type="species" reg="dmitrievi">dmitrievi</tp:taxon-name-part></tp:taxon-name></italic> was 25 °C, at which about 38 % of the eggs hatched. Estimated field parasitism rate of <italic><tp:taxon-name><tp:taxon-name-part taxon-name-part-type="genus" reg="Zyginidia">Z.</tp:taxon-name-part> <tp:taxon-name-part taxon-name-part-type="species" reg="eremita">eremita</tp:taxon-name-part></tp:taxon-name></italic> eggs by <italic><tp:taxon-name><tp:taxon-name-part taxon-name-part-type="genus" reg="Anagrus">A.</tp:taxon-name-part> <tp:taxon-name-part taxon-name-part-type="species" reg="dmitrievi">dmitrievi</tp:taxon-name-part></tp:taxon-name></italic> in Xinjiang was 12–75 % (average about 38 %), thus making it a rather effective natural enemy.</p><fig id="F4" position="float" orientation="portrait"><label>Figure 4.</label><caption><p>
                <bold>A</bold> parasitized eggs of <italic><tp:taxon-name><tp:taxon-name-part taxon-name-part-type="genus" reg="Zyginidia">Zyginidia</tp:taxon-name-part> <tp:taxon-name-part taxon-name-part-type="species" reg="eremita">eremita</tp:taxon-name-part></tp:taxon-name></italic> by <italic><tp:taxon-name><tp:taxon-name-part taxon-name-part-type="genus" reg="Anagrus">Anagrus</tp:taxon-name-part> <tp:taxon-name-part taxon-name-part-type="species" reg="dmitrievi">dmitrievi</tp:taxon-name-part></tp:taxon-name></italic> in a maize leaf <bold>B</bold> an adult female of <italic><tp:taxon-name><tp:taxon-name-part taxon-name-part-type="genus" reg="Anagrus">A.</tp:taxon-name-part> <tp:taxon-name-part taxon-name-part-type="species" reg="dmitrievi">dmitrievi</tp:taxon-name-part></tp:taxon-name></italic> right after emergence <bold>C</bold> an adult male of <italic><tp:taxon-name><tp:taxon-name-part taxon-name-part-type="genus" reg="Anagrus">A.</tp:taxon-name-part> <tp:taxon-name-part taxon-name-part-type="species" reg="dmitrievi">dmitrievi</tp:taxon-name-part></tp:taxon-name></italic>.</p></caption><graphic xmlns:xlink="http://www.w3.org/1999/xlink" xlink:href="zookeys-736-043-g004.jpg" position="float" orientation="portrait" xlink:type="simple" id="oo_184937.jpg"/></fig><sec sec-type="Key to females of the Chinese species of Anagrus" id="SECID0E12AE"><title>Key to females of the Chinese species of <italic><tp:taxon-name><tp:taxon-name-part taxon-name-part-type="genus" reg="Anagrus">Anagrus</tp:taxon-name-part></tp:taxon-name></italic></title><table-wrap content-type="key" position="anchor" orientation="portrait"><table id="TID0EHBAE" rules="all"><tbody><tr><td rowspan="1" colspan="1">1</td><td rowspan="1" colspan="1">Ocelli on a stemmaticum</td><td rowspan="1" colspan="1">
                      <bold>2</bold>
                    </td></tr><tr><td rowspan="1" colspan="1">–</td><td rowspan="1" colspan="1">Ocelli not on a stemmaticum (subgenus <tp:taxon-name><tp:taxon-name-part taxon-name-part-type="genus" reg="Anagrus">A.</tp:taxon-name-part> (<tp:taxon-name-part taxon-name-part-type="subgenus" reg="Anagrella">Anagrella</tp:taxon-name-part>)</tp:taxon-name> Bakkendorf)</td><td rowspan="1" colspan="1">
                      <bold>4</bold>
                    </td></tr><tr><td rowspan="1" colspan="1">2</td><td rowspan="1" colspan="1">Mesoscutum without notauli</td><td rowspan="1" colspan="1">
                      <bold><italic><tp:taxon-name><tp:taxon-name-part taxon-name-part-type="genus" reg="Anagrus">Anagrus</tp:taxon-name-part> <tp:taxon-name-part taxon-name-part-type="species" reg="dalhousieanus">dalhousieanus</tp:taxon-name-part></tp:taxon-name></italic> Mani &amp; Saraswat</bold>
                    </td></tr><tr><td rowspan="1" colspan="1">–</td><td rowspan="1" colspan="1">Mesoscutum with notauli</td><td rowspan="1" colspan="1">
                      <bold>3</bold>
                    </td></tr><tr><td rowspan="1" colspan="1">3</td><td rowspan="1" colspan="1">Frenum of scutellum with triangular paramedial plates widely separated from each other; metafemur short, less than 2 × trochanter length, trochantellus incision almost half way between coxa-trochanter and femur-tibia articulations (subgenus <tp:taxon-name><tp:taxon-name-part taxon-name-part-type="genus" reg="Anagrus">A.</tp:taxon-name-part> (<tp:taxon-name-part taxon-name-part-type="subgenus" reg="Paranagrus">Paranagrus</tp:taxon-name-part>)</tp:taxon-name> Perkins)</td><td rowspan="1" colspan="1">
                      <bold>7</bold>
                    </td></tr><tr><td rowspan="1" colspan="1">–</td><td rowspan="1" colspan="1">Frenum of scutellum with triangular paramedial plates very close to each other; metafemur long, more than 2 × trochanter length, trochantellus incision about <!--PageBreak-->one third way between coxa-trochanter and femur-tibia articulations (subgenus <tp:taxon-name><tp:taxon-name-part taxon-name-part-type="subgenus" reg="Anagrus">A.</tp:taxon-name-part></tp:taxon-name> (<italic><tp:taxon-name><tp:taxon-name-part taxon-name-part-type="genus" reg="Anagrus">Anagrus</tp:taxon-name-part></tp:taxon-name></italic> Haliday) [<italic>sensu sricto</italic>])</td><td rowspan="1" colspan="1">
                      <bold>8</bold>
                    </td></tr><tr><td rowspan="1" colspan="1">4</td><td rowspan="1" colspan="1">F2 approximately 1.5 × F1 length</td><td rowspan="1" colspan="1">
                      <bold><tp:taxon-name><tp:taxon-name-part taxon-name-part-type="genus" reg="Anagrus">Anagrus</tp:taxon-name-part> (<tp:taxon-name-part taxon-name-part-type="subgenus" reg="Anagrella">Anagrella</tp:taxon-name-part>) <tp:taxon-name-part taxon-name-part-type="species" reg="brevis">brevis</tp:taxon-name-part></tp:taxon-name> Chiappini &amp; Lin</bold>
                    </td></tr><tr><td rowspan="1" colspan="1">–</td><td rowspan="1" colspan="1">F2 at least 2.0 × F1 length</td><td rowspan="1" colspan="1">
                      <bold>5</bold>
                    </td></tr><tr><td rowspan="1" colspan="1">5</td><td rowspan="1" colspan="1">Fore wing disc without setae</td><td rowspan="1" colspan="1">
                      <bold><tp:taxon-name><tp:taxon-name-part taxon-name-part-type="genus" reg="Anagrus">Anagrus</tp:taxon-name-part> (<tp:taxon-name-part taxon-name-part-type="subgenus" reg="Anagrella">Anagrella</tp:taxon-name-part>) <tp:taxon-name-part taxon-name-part-type="species" reg="albiclava">albiclava</tp:taxon-name-part></tp:taxon-name> Chiappini &amp; Lin</bold>
                    </td></tr><tr><td rowspan="1" colspan="1">–</td><td rowspan="1" colspan="1">Fore wing disc with setae</td><td rowspan="1" colspan="1">
                      <bold>6</bold>
                    </td></tr><tr><td rowspan="1" colspan="1">6</td><td rowspan="1" colspan="1">F5 without <abbrev xmlns:xlink="http://www.w3.org/1999/xlink" xlink:title="multiporous plate sensillum or sensilla" id="ABBRID0EMDAG" xlink:type="simple">mps</abbrev>; F3, F4 and F5 together at most as long as clava</td><td rowspan="1" colspan="1">
                      <bold><tp:taxon-name><tp:taxon-name-part taxon-name-part-type="genus" reg="Anagrus">Anagrus</tp:taxon-name-part> (<tp:taxon-name-part taxon-name-part-type="subgenus" reg="Anagrella">Anagrella</tp:taxon-name-part>) <tp:taxon-name-part taxon-name-part-type="species" reg="hirashimai">hirashimai</tp:taxon-name-part></tp:taxon-name> Sahad</bold>
                    </td></tr><tr><td rowspan="1" colspan="1">–</td><td rowspan="1" colspan="1">F5 with 1 <abbrev xmlns:xlink="http://www.w3.org/1999/xlink" xlink:title="multiporous plate sensillum or sensilla" id="ABBRID0ENEAG" xlink:type="simple">mps</abbrev>; F3, F4 and F5 together longer than clava</td><td rowspan="1" colspan="1">
                      <bold><tp:taxon-name><tp:taxon-name-part taxon-name-part-type="genus" reg="Anagrus">Anagrus</tp:taxon-name-part> (<tp:taxon-name-part taxon-name-part-type="subgenus" reg="Anagrella">Anagrella</tp:taxon-name-part>) <tp:taxon-name-part taxon-name-part-type="species" reg="semiglabrus">semiglabrus</tp:taxon-name-part></tp:taxon-name> Chiappini &amp; Lin</bold>
                    </td></tr><tr><td rowspan="1" colspan="1">7</td><td rowspan="1" colspan="1">Ovipositor projecting beyond apex of gaster by approx. 1/3 of its total length; ovipositor: protibia ratio at least 3.5</td><td rowspan="1" colspan="1">
                      <bold><tp:taxon-name><tp:taxon-name-part taxon-name-part-type="genus" reg="Anagrus">Anagrus</tp:taxon-name-part> (<tp:taxon-name-part taxon-name-part-type="subgenus" reg="Paranagrus">Paranagrus</tp:taxon-name-part>) <tp:taxon-name-part taxon-name-part-type="species" reg="perforator">perforator</tp:taxon-name-part></tp:taxon-name> (Perkins)</bold>
                    </td></tr><tr><td rowspan="1" colspan="1">–</td><td rowspan="1" colspan="1">Ovipositor not projecting or at most slightly projecting beyond apex of gaster; ovipositor: protibia ratio at most 2.5</td><td rowspan="1" colspan="1">
                      <bold><tp:taxon-name><tp:taxon-name-part taxon-name-part-type="genus" reg="Anagrus">Anagrus</tp:taxon-name-part> (<tp:taxon-name-part taxon-name-part-type="subgenus" reg="Paranagrus">Paranagrus</tp:taxon-name-part>) <tp:taxon-name-part taxon-name-part-type="species" reg="optabilis">optabilis</tp:taxon-name-part></tp:taxon-name> (Perkins)</bold>
                    </td></tr><tr><td rowspan="1" colspan="1">8</td><td rowspan="1" colspan="1">Clava with 3 <abbrev xmlns:xlink="http://www.w3.org/1999/xlink" xlink:title="multiporous plate sensillum or sensilla" id="ABBRID0EGHAG" xlink:type="simple">mps</abbrev> (<italic>atomus</italic> species group)</td><td rowspan="1" colspan="1">
                      <bold>9</bold>
                    </td></tr><tr><td rowspan="1" colspan="1">–</td><td rowspan="1" colspan="1">Clava with 5 <abbrev xmlns:xlink="http://www.w3.org/1999/xlink" xlink:title="multiporous plate sensillum or sensilla" id="ABBRID0ECIAG" xlink:type="simple">mps</abbrev> (<italic>incarnatus</italic> species group)</td><td rowspan="1" colspan="1">
                      <bold>14</bold>
                    </td></tr><tr><td rowspan="1" colspan="1">9</td><td rowspan="1" colspan="1">F3 with 1 <abbrev xmlns:xlink="http://www.w3.org/1999/xlink" xlink:title="multiporous plate sensillum or sensilla" id="ABBRID0E5IAG" xlink:type="simple">mps</abbrev></td><td rowspan="1" colspan="1">
                      <bold>10</bold>
                    </td></tr><tr><td rowspan="1" colspan="1">–</td><td rowspan="1" colspan="1">F3 without <abbrev xmlns:xlink="http://www.w3.org/1999/xlink" xlink:title="multiporous plate sensillum or sensilla" id="ABBRID0EPJAG" xlink:type="simple">mps</abbrev></td><td rowspan="1" colspan="1">
                      <bold>12</bold>
                    </td></tr><tr><td rowspan="1" colspan="1">10</td><td rowspan="1" colspan="1">Fore wing disc without a hairless area in the broadest part</td><td rowspan="1" colspan="1">
                      <bold><tp:taxon-name><tp:taxon-name-part taxon-name-part-type="genus" reg="Anagrus">Anagrus</tp:taxon-name-part> (<tp:taxon-name-part taxon-name-part-type="subgenus" reg="Anagrus">Anagrus</tp:taxon-name-part>) <tp:taxon-name-part taxon-name-part-type="species" reg="setosus">setosus</tp:taxon-name-part></tp:taxon-name> Chiappini &amp; Lin</bold>
                    </td></tr><tr><td rowspan="1" colspan="1">–</td><td rowspan="1" colspan="1">Fore wing disc with a distinct hairless area in the broadest part</td><td rowspan="1" colspan="1">
                      <bold>11</bold>
                    </td></tr><tr><td rowspan="1" colspan="1">11</td><td rowspan="1" colspan="1">F4 with 2 <abbrev xmlns:xlink="http://www.w3.org/1999/xlink" xlink:title="multiporous plate sensillum or sensilla" id="ABBRID0EJLAG" xlink:type="simple">mps</abbrev></td><td rowspan="1" colspan="1">
                      <bold><tp:taxon-name><tp:taxon-name-part taxon-name-part-type="genus" reg="Anagrus">Anagrus</tp:taxon-name-part> (<tp:taxon-name-part taxon-name-part-type="subgenus" reg="Anagrus">Anagrus</tp:taxon-name-part>) <tp:taxon-name-part taxon-name-part-type="species" reg="flaviapex">flaviapex</tp:taxon-name-part></tp:taxon-name> Chiappini &amp; Lin</bold>
                    </td></tr><tr><td rowspan="1" colspan="1">–</td><td rowspan="1" colspan="1">F4 with 1 <abbrev xmlns:xlink="http://www.w3.org/1999/xlink" xlink:title="multiporous plate sensillum or sensilla" id="ABBRID0EJMAG" xlink:type="simple">mps</abbrev></td><td rowspan="1" colspan="1">
                      <bold><tp:taxon-name><tp:taxon-name-part taxon-name-part-type="genus" reg="Anagrus">Anagrus</tp:taxon-name-part> (<tp:taxon-name-part taxon-name-part-type="subgenus" reg="Anagrus">Anagrus</tp:taxon-name-part>) <tp:taxon-name-part taxon-name-part-type="species" reg="frequens">frequens</tp:taxon-name-part></tp:taxon-name> Perkins</bold> (part)</td></tr><tr><td rowspan="1" colspan="1">12</td><td rowspan="1" colspan="1">Fore wing disc without a hairless area in the broadest part</td><td rowspan="1" colspan="1">
                      <bold><tp:taxon-name><tp:taxon-name-part taxon-name-part-type="genus" reg="Anagrus">Anagrus</tp:taxon-name-part> (<tp:taxon-name-part taxon-name-part-type="subgenus" reg="Anagrus">Anagrus</tp:taxon-name-part>) <tp:taxon-name-part taxon-name-part-type="species" reg="kvas">kvas</tp:taxon-name-part></tp:taxon-name> Triapitsyn &amp; Berezovskiy</bold>
                    </td></tr><tr><td rowspan="1" colspan="1">–</td><td rowspan="1" colspan="1">Fore wing disc with a distinct hairless area in the broadest part</td><td rowspan="1" colspan="1">
                      <bold>13</bold>
                    </td></tr><tr><td rowspan="1" colspan="1">13</td><td rowspan="1" colspan="1">Fore wing disc with hairless area occupying its whole posterior half; fore wing length: width ratio more than 10.5</td><td rowspan="1" colspan="1">
                      <bold><tp:taxon-name><tp:taxon-name-part taxon-name-part-type="genus" reg="Anagrus">Anagrus</tp:taxon-name-part> (<tp:taxon-name-part taxon-name-part-type="subgenus" reg="Anagrus">Anagrus</tp:taxon-name-part>) <tp:taxon-name-part taxon-name-part-type="species" reg="frequens">frequens</tp:taxon-name-part></tp:taxon-name> Perkins</bold> (part)</td></tr><tr><td rowspan="1" colspan="1">–</td><td rowspan="1" colspan="1">Fore wing disc with hairless area only in the broadest part; fore wing length: width ratio at most 10.0</td><td rowspan="1" colspan="1">
                      <bold><tp:taxon-name><tp:taxon-name-part taxon-name-part-type="genus" reg="Anagrus">Anagrus</tp:taxon-name-part> (<tp:taxon-name-part taxon-name-part-type="subgenus" reg="Anagrus">Anagrus</tp:taxon-name-part>) <tp:taxon-name-part taxon-name-part-type="species" reg="atomus">atomus</tp:taxon-name-part></tp:taxon-name> (Linnaeus)</bold>
                    </td></tr><tr><td rowspan="1" colspan="1">14</td><td rowspan="1" colspan="1">F1 about as long as pedicel or at most slightly shorter (by less than 0.2 × pedicel length); ovipositor exserted beyond apex of gaster by about 1/3 of its total length</td><td rowspan="1" colspan="1">
                      <bold><tp:taxon-name><tp:taxon-name-part taxon-name-part-type="genus" reg="Anagrus">Anagrus</tp:taxon-name-part> (<tp:taxon-name-part taxon-name-part-type="subgenus" reg="Anagrus">Anagrus</tp:taxon-name-part>) <tp:taxon-name-part taxon-name-part-type="species" reg="paranagrosimilis">paranagrosimilis</tp:taxon-name-part></tp:taxon-name> Chiappini &amp; Lin</bold>
                    </td></tr><tr><td rowspan="1" colspan="1">–</td><td rowspan="1" colspan="1">F1 shorter than pedicel by more than 0.25 × pedicel length; ovipositor exserted beyond apex of gaster by less than 1/3 of its total length or not exserted</td><td rowspan="1" colspan="1">
                      <bold>15</bold>
                    </td></tr><tr><td rowspan="1" colspan="1">15</td><td rowspan="1" colspan="1">Clava about as long as combined length of three preceding funicular segments</td><td rowspan="1" colspan="1">
                      <bold><tp:taxon-name><tp:taxon-name-part taxon-name-part-type="genus" reg="Anagrus">Anagrus</tp:taxon-name-part> (<tp:taxon-name-part taxon-name-part-type="subgenus" reg="Anagrus">Anagrus</tp:taxon-name-part>) <tp:taxon-name-part taxon-name-part-type="species" reg="minutus">minutus</tp:taxon-name-part></tp:taxon-name> Chiappini &amp; Lin</bold>
                    </td></tr><tr><td rowspan="1" colspan="1">–</td><td rowspan="1" colspan="1">Clava notably shorter than combined length of three preceding funicular segments</td><td rowspan="1" colspan="1">
                      <bold>16</bold>
                    </td></tr><tr><td rowspan="1" colspan="1">16</td><td rowspan="1" colspan="1">Fore wing at most 6.0 × as long as wide</td><td rowspan="1" colspan="1">
                      <bold><tp:taxon-name><tp:taxon-name-part taxon-name-part-type="genus" reg="Anagrus">Anagrus</tp:taxon-name-part> (<tp:taxon-name-part taxon-name-part-type="subgenus" reg="Anagrus">Anagrus</tp:taxon-name-part>) <tp:taxon-name-part taxon-name-part-type="species" reg="fragranticus">fragranticus</tp:taxon-name-part></tp:taxon-name> Triapitsyn</bold>
                    </td></tr><tr><td rowspan="1" colspan="1">–</td><td rowspan="1" colspan="1">Fore wing at least 7.0 × as long as wide</td><td rowspan="1" colspan="1">
                      <bold>17</bold>
                    </td></tr><!--PageBreak--><tr><td rowspan="1" colspan="1">17</td><td rowspan="1" colspan="1">Fore wing disc with a more or less distinct hairless area in the broadest part</td><td rowspan="1" colspan="1">
                      <bold>18</bold>
                    </td></tr><tr><td rowspan="1" colspan="1">–</td><td rowspan="1" colspan="1">Fore wing disc without a hairless area in the broadest part</td><td rowspan="1" colspan="1">
                      <bold>20</bold>
                    </td></tr><tr><td rowspan="1" colspan="1">18</td><td rowspan="1" colspan="1">Mesoscutum with adnotaular setae</td><td rowspan="1" colspan="1">
                      <bold><tp:taxon-name><tp:taxon-name-part taxon-name-part-type="genus" reg="Anagrus">Anagrus</tp:taxon-name-part> (<tp:taxon-name-part taxon-name-part-type="subgenus" reg="Anagrus">Anagrus</tp:taxon-name-part>) <tp:taxon-name-part taxon-name-part-type="species" reg="striatus">striatus</tp:taxon-name-part></tp:taxon-name> Chiappini &amp; Lin</bold>
                    </td></tr><tr><td rowspan="1" colspan="1">–</td><td rowspan="1" colspan="1">Mesoscutum without adnotaular setae</td><td rowspan="1" colspan="1">
                      <bold>19</bold>
                    </td></tr><tr><td rowspan="1" colspan="1">19</td><td rowspan="1" colspan="1">F2 the longest funicular segment; ovipositor at least 2.7 × length of protibia</td><td rowspan="1" colspan="1">
                      <bold><tp:taxon-name><tp:taxon-name-part taxon-name-part-type="genus" reg="Anagrus">Anagrus</tp:taxon-name-part> (<tp:taxon-name-part taxon-name-part-type="subgenus" reg="Anagrus">Anagrus</tp:taxon-name-part>) <tp:taxon-name-part taxon-name-part-type="species" reg="incarnatus">incarnatus</tp:taxon-name-part></tp:taxon-name> Haliday</bold>
                    </td></tr><tr><td rowspan="1" colspan="1">–</td><td rowspan="1" colspan="1">F2 shorter than F4, F5, or F6; ovipositor at most 2.4 × length of protibia</td><td rowspan="1" colspan="1">
                      <bold><tp:taxon-name><tp:taxon-name-part taxon-name-part-type="genus" reg="Anagrus">Anagrus</tp:taxon-name-part> (<tp:taxon-name-part taxon-name-part-type="subgenus" reg="Anagrus">Anagrus</tp:taxon-name-part>) <tp:taxon-name-part taxon-name-part-type="species" reg="turpanicus">turpanicus</tp:taxon-name-part></tp:taxon-name> Triapitsyn &amp; Hu</bold>
                    </td></tr><tr><td rowspan="1" colspan="1">20</td><td rowspan="1" colspan="1">Mesoscutum without adnotaular setae</td><td rowspan="1" colspan="1">
                      <bold><tp:taxon-name><tp:taxon-name-part taxon-name-part-type="genus" reg="Anagrus">Anagrus</tp:taxon-name-part> (<tp:taxon-name-part taxon-name-part-type="subgenus" reg="Anagrus">Anagrus</tp:taxon-name-part>) <tp:taxon-name-part taxon-name-part-type="species" reg="nilaparvatae">nilaparvatae</tp:taxon-name-part></tp:taxon-name> Pang &amp; Wang</bold>
                    </td></tr><tr><td rowspan="1" colspan="1">–</td><td rowspan="1" colspan="1">Mesoscutum with adnotaular setae</td><td rowspan="1" colspan="1">
                      <bold>21</bold>
                    </td></tr><tr><td rowspan="1" colspan="1">21</td><td rowspan="1" colspan="1">F3 without <abbrev xmlns:xlink="http://www.w3.org/1999/xlink" xlink:title="multiporous plate sensillum or sensilla" id="ABBRID0EKZAG" xlink:type="simple">mps</abbrev></td><td rowspan="1" colspan="1">
                      <bold><tp:taxon-name><tp:taxon-name-part taxon-name-part-type="genus" reg="Anagrus">Anagrus</tp:taxon-name-part> (<tp:taxon-name-part taxon-name-part-type="subgenus" reg="Anagrus">Anagrus</tp:taxon-name-part>) <tp:taxon-name-part taxon-name-part-type="species" reg="dmitrievi">dmitrievi</tp:taxon-name-part></tp:taxon-name> Triapitsyn &amp; Hu, sp. n.</bold>
                    </td></tr><tr><td rowspan="1" colspan="1">–</td><td rowspan="1" colspan="1">F3 with at least 1 <abbrev xmlns:xlink="http://www.w3.org/1999/xlink" xlink:title="multiporous plate sensillum or sensilla" id="ABBRID0EK1AG" xlink:type="simple">mps</abbrev></td><td rowspan="1" colspan="1">
                      <bold><tp:taxon-name><tp:taxon-name-part taxon-name-part-type="genus" reg="Anagrus">Anagrus</tp:taxon-name-part> (<tp:taxon-name-part taxon-name-part-type="subgenus" reg="Anagrus">Anagrus</tp:taxon-name-part>) <tp:taxon-name-part taxon-name-part-type="species" reg="nigriceps">nigriceps</tp:taxon-name-part></tp:taxon-name> (Smits van Burgst)</bold>
                    </td></tr></tbody></table></table-wrap></sec><sec sec-type="Notes on the leafhopper host of Anagrus dmitrievi" id="SECID0EC2AG"><title>Notes on the leafhopper host of <italic><tp:taxon-name><tp:taxon-name-part taxon-name-part-type="genus" reg="Anagrus">Anagrus</tp:taxon-name-part> <tp:taxon-name-part taxon-name-part-type="species" reg="dmitrievi">dmitrievi</tp:taxon-name-part></tp:taxon-name></italic></title><p>
              <bold>Identification of the host leafhopper</bold>
            </p><p>The corn three-spotted leafhopper, collected on 7.viii.2012 by J. Lu (Lu Jiaxiong) and L. Yi (Yi Long) on maize plants at the same locality as the type series of <italic><tp:taxon-name><tp:taxon-name-part taxon-name-part-type="genus" reg="Anagrus">A.</tp:taxon-name-part> <tp:taxon-name-part taxon-name-part-type="species" reg="dmitrievi">dmitrievi</tp:taxon-name-part></tp:taxon-name></italic>, were identified by Dmitry <tp:taxon-name><tp:taxon-name-part taxon-name-part-type="genus" reg="Anagrus">A.</tp:taxon-name-part></tp:taxon-name> Dmitriev as <tp:taxon-name><tp:taxon-name-part taxon-name-part-type="genus" reg="Zyginidia">Zyginidia</tp:taxon-name-part> (<tp:taxon-name-part taxon-name-part-type="subgenus" reg="Zyginidia">Zyginidia</tp:taxon-name-part>) <tp:taxon-name-part taxon-name-part-type="species" reg="eremita">eremita</tp:taxon-name-part></tp:taxon-name> (voucher specimens in <named-content xmlns:xlink="http://www.w3.org/1999/xlink" content-type="dwc:institutional_code" xlink:type="simple">INHS</named-content> and additional 2 females in <named-content xmlns:xlink="http://www.w3.org/1999/xlink" content-type="dwc:institutional_code" xlink:type="simple">UCRC</named-content>). This was the most abundant leafhopper species feeding on maize plants in Anningqu. Another rather common leafhopper on maize in Xinjiang was <italic><tp:taxon-name><tp:taxon-name-part taxon-name-part-type="genus" reg="Cicadella">Cicadella</tp:taxon-name-part> <tp:taxon-name-part taxon-name-part-type="species" reg="viridis">viridis</tp:taxon-name-part></tp:taxon-name></italic> (Linnaeus) (<xref ref-type="bibr" rid="B18">Yi et al. 2013</xref>).</p><p>Adult <italic><tp:taxon-name><tp:taxon-name-part taxon-name-part-type="genus" reg="Zyginidia">Z.</tp:taxon-name-part> <tp:taxon-name-part taxon-name-part-type="species" reg="eremita">eremita</tp:taxon-name-part></tp:taxon-name></italic> (Fig. <xref ref-type="fig" rid="F5">5H–J</xref>) have a characteristic grayish white color; light brown markings decorate the costal margin of vertex. The pronotum is transparent, and three equal-sized oval black spots are present on the adults’ mesoscutum. The fore and hind wings are crystal white, and the abdomen has black, transverse, dorsal bands. The average length of adult <italic><tp:taxon-name><tp:taxon-name-part taxon-name-part-type="genus" reg="Zyginidia">Z.</tp:taxon-name-part> <tp:taxon-name-part taxon-name-part-type="species" reg="eremita">eremita</tp:taxon-name-part></tp:taxon-name></italic> is 2.6–2.8 mm.</p><fig id="F5" position="float" orientation="portrait"><label>Figure 5.</label><caption><p>Life cycle of <italic><tp:taxon-name><tp:taxon-name-part taxon-name-part-type="genus" reg="Zyginidia">Zyginidia</tp:taxon-name-part> <tp:taxon-name-part taxon-name-part-type="species" reg="eremita">eremita</tp:taxon-name-part></tp:taxon-name></italic>: <bold>A, B</bold>, egg <bold>C–G</bold> nymphs <bold>H–J</bold> adults.</p></caption><graphic xmlns:xlink="http://www.w3.org/1999/xlink" xlink:href="zookeys-736-043-g005.jpg" position="float" orientation="portrait" xlink:type="simple" id="oo_184938.jpg"/></fig><p>
              <bold>Records, phenology, and life cycle of <italic><tp:taxon-name><tp:taxon-name-part taxon-name-part-type="genus" reg="Zyginidia">Z.</tp:taxon-name-part> <tp:taxon-name-part taxon-name-part-type="species" reg="eremita">eremita</tp:taxon-name-part></tp:taxon-name></italic></bold>
            </p><p>
              <italic><tp:taxon-name><tp:taxon-name-part taxon-name-part-type="genus" reg="Zyginidia">Zyginidia</tp:taxon-name-part> <tp:taxon-name-part taxon-name-part-type="species" reg="eremita">eremita</tp:taxon-name-part></tp:taxon-name></italic> has quite frequent records in Xinjiang (Fig. <xref ref-type="fig" rid="F6">6</xref>). It occurred in almost every maize field sampled. Only 5–10 % of the maize fields had a relatively sparse population of <italic><tp:taxon-name><tp:taxon-name-part taxon-name-part-type="genus" reg="Zyginidia">Z.</tp:taxon-name-part> <tp:taxon-name-part taxon-name-part-type="species" reg="eremita">eremita</tp:taxon-name-part></tp:taxon-name></italic>. The highest population densities observed were in Jimsar, Qitai, Mulei, Changji, and Urumqi.</p><fig id="F6" position="float" orientation="portrait"><label>Figure 6.</label><caption><p>Records of <italic><tp:taxon-name><tp:taxon-name-part taxon-name-part-type="genus" reg="Zyginidia">Zyginidia</tp:taxon-name-part> <tp:taxon-name-part taxon-name-part-type="species" reg="eremita">eremita</tp:taxon-name-part></tp:taxon-name></italic> in Xinjiang. The large star denotes the type locality of <italic><tp:taxon-name><tp:taxon-name-part taxon-name-part-type="genus" reg="Anagrus">Anagrus</tp:taxon-name-part> <tp:taxon-name-part taxon-name-part-type="species" reg="dmitrievi">dmitrievi</tp:taxon-name-part></tp:taxon-name></italic>.</p></caption><graphic xmlns:xlink="http://www.w3.org/1999/xlink" xlink:href="zookeys-736-043-g006.jpg" position="float" orientation="portrait" xlink:type="simple" id="oo_184939.jpg"/></fig><p>In Xinjiang (eastern Xinjiang: Jimsar, Qitai, Mulei, Balikun, and Hami; north-central Xinjiang: Ili, Turpan, Korla, and Urumqi (Anningqu)), <italic><tp:taxon-name><tp:taxon-name-part taxon-name-part-type="genus" reg="Zyginidia">Z.</tp:taxon-name-part> <tp:taxon-name-part taxon-name-part-type="species" reg="eremita">eremita</tp:taxon-name-part></tp:taxon-name></italic> has three generations per year and these overlap during the warm months. According to <xref ref-type="bibr" rid="B19">Yu et al. (1995)</xref>, adult leafhoppers of this species overwinter in winter wheat or in poaceous weeds. But according to <xref ref-type="bibr" rid="B20">Yu et al. (2001)</xref>, adults also overwinter in surrounding trees, although no details exactly where they hide were provided by these authors.</p><!--PageBreak--><p>Adult leafhoppers start to emerge from their overwintering shelters in late April; in about mid-May, at least some of them apparently move to winter and spring wheat (<xref ref-type="bibr" rid="B19">Yu et al. 1995</xref>). The first generation of nymphs appears on wheat plants in late May. In <!--PageBreak-->early June, the first generation of adult leafhoppers migrates to maize fields and feeds on the seedlings. Their peak oviposition period occurs in late June.</p><p>The leafhopper species collected by J. Lu on 13.vi.2014 in the wheat field in Anningqu was, however, not <italic><tp:taxon-name><tp:taxon-name-part taxon-name-part-type="genus" reg="Zyginidia">Z.</tp:taxon-name-part> <tp:taxon-name-part taxon-name-part-type="species" reg="eremita">eremita</tp:taxon-name-part></tp:taxon-name></italic> but <tp:taxon-name><tp:taxon-name-part taxon-name-part-type="genus" reg="Macrosteles">Macrosteles</tp:taxon-name-part> (<tp:taxon-name-part taxon-name-part-type="subgenus" reg="Macrosteles">Macrosteles</tp:taxon-name-part>) <tp:taxon-name-part taxon-name-part-type="species" reg="alpinus">alpinus</tp:taxon-name-part></tp:taxon-name> (Zetterstedt) [2 females and 2 males in <named-content xmlns:xlink="http://www.w3.org/1999/xlink" content-type="dwc:institutional_code" xlink:type="simple">UCRC</named-content>, determined by D. A. Dmitriev].</p><p>Females of <italic><tp:taxon-name><tp:taxon-name-part taxon-name-part-type="genus" reg="Zyginidia">Z.</tp:taxon-name-part> <tp:taxon-name-part taxon-name-part-type="species" reg="eremita">eremita</tp:taxon-name-part></tp:taxon-name></italic> prefer relatively mature leaves of maize plants for oviposition. Most eggs are laid in the leaves near the ground, very rarely in the upper leaves on a plant. Transparent oval eggs of the corn three-spotted leafhopper are usually laid into the leaf tissue near the bottom of a leaf close to the middle vein.</p><p>In early July, the second generation of nymphs hatches, and within about ten days their population density becomes very high. The second generation of adults oviposits in maize leaves in late July and early August. Peak abundance of the third generation nymphs is in mid to late August. Adult leafhoppers of the third generation gradually move in the fall to winter wheat (<xref ref-type="bibr" rid="B19">Yu et al. 1995</xref>) or grass (<xref ref-type="bibr" rid="B20">Yu et al. 2001</xref>).</p><p>Life history and phenology of <italic><tp:taxon-name><tp:taxon-name-part taxon-name-part-type="genus" reg="Zyginidia">Z.</tp:taxon-name-part> <tp:taxon-name-part taxon-name-part-type="species" reg="eremita">eremita</tp:taxon-name-part></tp:taxon-name></italic> are summarized in Table <xref ref-type="table" rid="T1">1</xref>, and its life cycle is shown in Fig. <xref ref-type="fig" rid="F5">5</xref>.</p><table-wrap id="T1" position="float" orientation="portrait"><label>Table 1.</label><caption><p>Life history of <italic><tp:taxon-name><tp:taxon-name-part taxon-name-part-type="genus" reg="Zyginidia">Zyginidia</tp:taxon-name-part> <tp:taxon-name-part taxon-name-part-type="species" reg="eremita">eremita</tp:taxon-name-part></tp:taxon-name></italic> in Anningqu, Urumqi, Xinjiang. ●Egg ▲ Nymph ★ Adult.</p></caption><table id="TID0ELKAG" rules="all"><tbody><tr><th rowspan="1" colspan="1">Month</th><th rowspan="1" colspan="1">April</th><th rowspan="1" colspan="1">May</th><th rowspan="1" colspan="1">June</th><th rowspan="1" colspan="1">July</th><th rowspan="1" colspan="1">August</th><th rowspan="1" colspan="1">September</th><th rowspan="1" colspan="1">October</th><th rowspan="1" colspan="1">November to March</th></tr><tr><td rowspan="1" colspan="1">Period</td><td rowspan="1" colspan="1">Early Mid Late</td><td rowspan="1" colspan="1">Early Mid Late</td><td rowspan="1" colspan="1">Early Mid Late</td><td rowspan="1" colspan="1">Early Mid Late</td><td rowspan="1" colspan="1">Early Mid Late</td><td rowspan="1" colspan="1">Early Mid Late</td><td rowspan="1" colspan="1">Early Mid Late</td><td rowspan="1" colspan="1">Early Mid Late</td></tr><tr><td rowspan="3" colspan="1">1<sup>st</sup> genera-tion</td><td rowspan="1" colspan="1" style="text-align: right">★ ● ●</td><td rowspan="1" colspan="1" style="text-align: right">● ● ●</td><td rowspan="1" colspan="1"/><td rowspan="1" colspan="1"/><td rowspan="1" colspan="1"/><td rowspan="1" colspan="1"/><td rowspan="1" colspan="1"/><td rowspan="1" colspan="1"/></tr><tr><td rowspan="1" colspan="1"/><td rowspan="1" colspan="1" style="text-align: right">▲ ▲</td><td rowspan="1" colspan="1" style="text-align: left">▲ ▲</td><td rowspan="1" colspan="1"/><td rowspan="1" colspan="1"/><td rowspan="1" colspan="1"/><td rowspan="1" colspan="1"/><td rowspan="1" colspan="1"/></tr><tr><td rowspan="1" colspan="1"/><td rowspan="1" colspan="1" style="text-align: right">★</td><td rowspan="1" colspan="1" style="text-align: center">★ ★ ★</td><td rowspan="1" colspan="1" style="text-align: left">★</td><td rowspan="1" colspan="1"/><td rowspan="1" colspan="1"/><td rowspan="1" colspan="1"/><td rowspan="1" colspan="1"/></tr><tr><td rowspan="3" colspan="1">2<sup>nd</sup> genera-tion</td><td rowspan="1" colspan="1"/><td rowspan="1" colspan="1"/><td rowspan="1" colspan="1" style="text-align: right">● ●</td><td rowspan="1" colspan="1" style="text-align: left">● ● ●</td><td rowspan="1" colspan="1"/><td rowspan="1" colspan="1"/><td rowspan="1" colspan="1"/><td rowspan="1" colspan="1"/></tr><tr><td rowspan="1" colspan="1"/><td rowspan="1" colspan="1"/><td rowspan="1" colspan="1"/><td rowspan="1" colspan="1" style="text-align: center">▲ ▲ ▲</td><td rowspan="1" colspan="1" style="text-align: left">▲ ▲</td><td rowspan="1" colspan="1"/><td rowspan="1" colspan="1"/><td rowspan="1" colspan="1"/></tr><tr><td rowspan="1" colspan="1"/><td rowspan="1" colspan="1"/><td rowspan="1" colspan="1"/><td rowspan="1" colspan="1" style="text-align: right">★</td><td rowspan="1" colspan="1" style="text-align: center">★ ★ ★</td><td rowspan="1" colspan="1" style="text-align: left">★</td><td rowspan="1" colspan="1"/><td rowspan="1" colspan="1"/></tr><tr><td rowspan="3" colspan="1">3<sup>rd</sup> genera-tion</td><td rowspan="1" colspan="1"/><td rowspan="1" colspan="1"/><td rowspan="1" colspan="1"/><td rowspan="1" colspan="1"/><td rowspan="1" colspan="1" style="text-align: center">● ● ●</td><td rowspan="1" colspan="1" style="text-align: left">● ●</td><td rowspan="1" colspan="1"/><td rowspan="1" colspan="1"/></tr><tr><td rowspan="1" colspan="1"/><td rowspan="1" colspan="1"/><td rowspan="1" colspan="1"/><td rowspan="1" colspan="1"/><td rowspan="1" colspan="1" style="text-align: right">▲ ▲</td><td rowspan="1" colspan="1" style="text-align: left">▲ ▲ ▲</td><td rowspan="1" colspan="1"/><td rowspan="1" colspan="1"/></tr><tr><td rowspan="1" colspan="1"/><td rowspan="1" colspan="1"/><td rowspan="1" colspan="1"/><td rowspan="1" colspan="1"/><td rowspan="1" colspan="1" style="text-align: right">★</td><td rowspan="1" colspan="1" style="text-align: center">★ ★ ★</td><td rowspan="1" colspan="1" style="text-align: center">★ ★ ★</td><td rowspan="1" colspan="1" style="text-align: left">★ ★ ★</td></tr></tbody></table></table-wrap></sec></tp:treatment-sec><ref-list><ref id="B18"><mixed-citation xmlns:xlink="http://www.w3.org/1999/xlink" xlink:type="simple">
          <person-group><name name-style="western"><surname>Yi</surname><given-names>L</given-names></name><name name-style="western"><surname>Aishan</surname><given-names>Z</given-names></name><name name-style="western"><surname>Li</surname><given-names>Q</given-names></name><name name-style="western"><surname>Wang</surname><given-names>C</given-names></name><name name-style="western"><surname>Hu</surname><given-names>H-y</given-names></name></person-group> (<year>2013</year>) <article-title>Resource investigation of leafhoppers and their egg parasitoids in maize field in eastern Xinjiang.</article-title> <source>Xinjiang Agricultural Sciences (Xinjiang Nongye Kexue)</source> <volume>50</volume>(<issue>2</issue>): <fpage>325</fpage>–<lpage>333</lpage>. [In Chinese]</mixed-citation></ref><ref id="B2"><mixed-citation xmlns:xlink="http://www.w3.org/1999/xlink" xlink:type="simple">
          <person-group><name name-style="western"><surname>Chiappini</surname><given-names>E</given-names></name></person-group> (<year>1989</year>) <article-title>Review of the European species of the genus <italic><tp:taxon-name><tp:taxon-name-part taxon-name-part-type="genus">Anagrus</tp:taxon-name-part></tp:taxon-name></italic> Haliday (<tp:taxon-name><tp:taxon-name-part taxon-name-part-type="order">Hymenoptera</tp:taxon-name-part></tp:taxon-name> <tp:taxon-name><tp:taxon-name-part taxon-name-part-type="superfamily">Chalcidoidea</tp:taxon-name-part></tp:taxon-name>).</article-title> <source>Bollettino di Zoologia agraria e di Bachicoltura Serie II</source> <volume>21</volume>: <fpage>85</fpage>–<lpage>119</lpage>.</mixed-citation></ref><ref id="B4"><mixed-citation xmlns:xlink="http://www.w3.org/1999/xlink" xlink:type="simple">
          <person-group><name name-style="western"><surname>Chiappini</surname><given-names>E</given-names></name><name name-style="western"><surname>Triapitsyn</surname><given-names>SV</given-names></name><name name-style="western"><surname>Donev</surname><given-names>A</given-names></name></person-group> (<year>1996</year>) <article-title>Key to the Holarctic species of <italic><tp:taxon-name><tp:taxon-name-part taxon-name-part-type="genus">Anagrus</tp:taxon-name-part></tp:taxon-name></italic> Haliday (<tp:taxon-name><tp:taxon-name-part taxon-name-part-type="order">Hymenoptera</tp:taxon-name-part></tp:taxon-name>: <tp:taxon-name><tp:taxon-name-part taxon-name-part-type="family">Mymaridae</tp:taxon-name-part></tp:taxon-name>) with a review of the Nearctic and Palaearctic (other than European) species and descriptions of new taxa.</article-title> <source>Journal of Natural History</source> <volume>30</volume>(<issue>4</issue>): <fpage>551</fpage>–<lpage>595</lpage>. <ext-link xlink:type="simple" ext-link-type="doi" xlink:href="10.1080/00222939600770301">https://doi.org/10.1080/00222939600770301</ext-link></mixed-citation></ref><ref id="B3"><mixed-citation xmlns:xlink="http://www.w3.org/1999/xlink" xlink:type="simple">
          <person-group><name name-style="western"><surname>Chiappini</surname><given-names>E</given-names></name><name name-style="western"><surname>Lin</surname><given-names>N-q</given-names></name></person-group> (<year>1998</year>) <article-title><italic><tp:taxon-name><tp:taxon-name-part taxon-name-part-type="genus">Anagrus</tp:taxon-name-part></tp:taxon-name></italic> (<tp:taxon-name><tp:taxon-name-part taxon-name-part-type="order">Hymenoptera</tp:taxon-name-part></tp:taxon-name>: <tp:taxon-name><tp:taxon-name-part taxon-name-part-type="family">Mymaridae</tp:taxon-name-part></tp:taxon-name>) of China, with descriptions of nine new species.</article-title> <source>Annals of the Entomological Society of America</source> <volume>91</volume>(<issue>5</issue>): <fpage>549</fpage>–<lpage>571</lpage>. <ext-link xlink:type="simple" ext-link-type="doi" xlink:href="10.1093/aesa/91.5.549">https://doi.org/10.1093/aesa/91.5.549</ext-link></mixed-citation></ref><ref id="B15"><mixed-citation xmlns:xlink="http://www.w3.org/1999/xlink" xlink:type="simple">
          <person-group><name name-style="western"><surname>Triapitsyn</surname><given-names>SV</given-names></name><name name-style="western"><surname>Berezovskiy</surname><given-names>VV</given-names></name></person-group> (<year>2004</year>) <article-title>Review of the genus <italic><tp:taxon-name><tp:taxon-name-part taxon-name-part-type="genus">Anagrus</tp:taxon-name-part></tp:taxon-name></italic> Haliday, 1833 (<tp:taxon-name><tp:taxon-name-part taxon-name-part-type="order">Hymenoptera</tp:taxon-name-part></tp:taxon-name>: <tp:taxon-name><tp:taxon-name-part taxon-name-part-type="family">Mymaridae</tp:taxon-name-part></tp:taxon-name>) in Russia, with notes on some extralimital species.</article-title> <source>Far Eastern Entomologist</source> <volume>139</volume>: <fpage>1</fpage>–<lpage>36</lpage>.</mixed-citation></ref><ref id="B16"><mixed-citation xmlns:xlink="http://www.w3.org/1999/xlink" xlink:type="simple">
          <person-group><name name-style="western"><surname>Trjapitzin</surname><given-names>SV</given-names></name><name name-style="western"><surname>Strong</surname><given-names>DR</given-names></name></person-group> (<year>1995</year>) <article-title>A new <italic><tp:taxon-name><tp:taxon-name-part taxon-name-part-type="genus">Anagrus</tp:taxon-name-part></tp:taxon-name></italic> (<tp:taxon-name><tp:taxon-name-part taxon-name-part-type="order">Hymenoptera</tp:taxon-name-part></tp:taxon-name>: <tp:taxon-name><tp:taxon-name-part taxon-name-part-type="family">Mymaridae</tp:taxon-name-part></tp:taxon-name>), an egg parasitoid of <italic><tp:taxon-name><tp:taxon-name-part taxon-name-part-type="genus">Prokelisia</tp:taxon-name-part></tp:taxon-name></italic> spp. (<tp:taxon-name><tp:taxon-name-part taxon-name-part-type="suborder">Homoptera</tp:taxon-name-part></tp:taxon-name>: <tp:taxon-name><tp:taxon-name-part taxon-name-part-type="family">Delphacidae</tp:taxon-name-part></tp:taxon-name>).</article-title> <source>Pan-Pacific Entomologist</source> <volume>71</volume>(<issue>4</issue>): <fpage>199</fpage>–<lpage>203</lpage>.</mixed-citation></ref><ref id="B14"><mixed-citation xmlns:xlink="http://www.w3.org/1999/xlink" xlink:type="simple">
          <person-group><name name-style="western"><surname>Triapitsyn</surname><given-names>SV</given-names></name></person-group> (<year>2015</year>) Taxonomy of the genus <italic><tp:taxon-name><tp:taxon-name-part taxon-name-part-type="genus">Anagrus</tp:taxon-name-part></tp:taxon-name></italic> Haliday (<tp:taxon-name><tp:taxon-name-part taxon-name-part-type="order">Hymenoptera</tp:taxon-name-part></tp:taxon-name>: <tp:taxon-name><tp:taxon-name-part taxon-name-part-type="family">Mymaridae</tp:taxon-name-part></tp:taxon-name>) of the world: an annotated key to the described species, discussion of the remaining problems, and a checklist. Acta Zoológica Lilloana 59(1/2): 3–50.</mixed-citation></ref><ref id="B13"><mixed-citation xmlns:xlink="http://www.w3.org/1999/xlink" xlink:type="simple">
          <person-group><name name-style="western"><surname>Triapitsyn</surname><given-names>SV</given-names></name></person-group> (<year>2003</year>) Description of a new species of <italic><tp:taxon-name><tp:taxon-name-part taxon-name-part-type="genus">Anagrus</tp:taxon-name-part></tp:taxon-name></italic> from China related to <italic><tp:taxon-name><tp:taxon-name-part taxon-name-part-type="genus">A.</tp:taxon-name-part> <tp:taxon-name-part taxon-name-part-type="species">takeyanus</tp:taxon-name-part></tp:taxon-name></italic> (<tp:taxon-name><tp:taxon-name-part taxon-name-part-type="order">Hymenoptera</tp:taxon-name-part></tp:taxon-name> <tp:taxon-name><tp:taxon-name-part taxon-name-part-type="family">Mymaridae</tp:taxon-name-part></tp:taxon-name>). Belgian Journal of Entomology 5(1/2): 117–124.</mixed-citation></ref><ref id="B9"><mixed-citation xmlns:xlink="http://www.w3.org/1999/xlink" xlink:type="simple">
          <person-group><name name-style="western"><surname>Hu</surname><given-names>H-y</given-names></name><name name-style="western"><surname>Triapitsyn</surname><given-names>SV</given-names></name></person-group> (<year>2016</year>) <article-title><italic><tp:taxon-name><tp:taxon-name-part taxon-name-part-type="genus">Anagrus</tp:taxon-name-part> <tp:taxon-name-part taxon-name-part-type="species">turpanicus</tp:taxon-name-part></tp:taxon-name></italic> sp. n. (<tp:taxon-name><tp:taxon-name-part taxon-name-part-type="order">Hymenoptera</tp:taxon-name-part></tp:taxon-name>: <tp:taxon-name><tp:taxon-name-part taxon-name-part-type="family">Mymaridae</tp:taxon-name-part></tp:taxon-name>) from China, an egg parasitoid of <italic><tp:taxon-name><tp:taxon-name-part taxon-name-part-type="genus">Arboridia</tp:taxon-name-part> <tp:taxon-name-part taxon-name-part-type="species">kakogowana</tp:taxon-name-part></tp:taxon-name></italic> (<tp:taxon-name><tp:taxon-name-part taxon-name-part-type="order">Hemiptera</tp:taxon-name-part></tp:taxon-name>: <tp:taxon-name><tp:taxon-name-part taxon-name-part-type="family">Cicadellidae</tp:taxon-name-part></tp:taxon-name>).</article-title> <source>Zootaxa</source> <volume>4161</volume>(<issue>4</issue>): <fpage>573</fpage>–<lpage>578</lpage>. <ext-link xlink:type="simple" ext-link-type="doi" xlink:href="10.11646/zootaxa.4161.4.9">https://doi.org/10.11646/zootaxa.4161.4.9</ext-link></mixed-citation></ref><ref id="B19"><mixed-citation xmlns:xlink="http://www.w3.org/1999/xlink" xlink:type="simple">
          <person-group><name name-style="western"><surname>Yu</surname><given-names>J</given-names></name><name name-style="western"><surname>Chen</surname><given-names>Y</given-names></name><name name-style="western"><surname>Qu</surname><given-names>L</given-names></name><name name-style="western"><surname>Chai</surname><given-names>Y</given-names></name><name name-style="western"><surname>Ren</surname><given-names>L</given-names></name></person-group> (<year>1995</year>) Study on the occurrence and control of corn three-spotted leafhopper. Journal of August 1st Agricultural College 18(1): 48–51. [In Chinese]</mixed-citation></ref><ref id="B20"><mixed-citation xmlns:xlink="http://www.w3.org/1999/xlink" xlink:type="simple">
          <person-group><name name-style="western"><surname>Yu</surname><given-names>J</given-names></name><name name-style="western"><surname>Li</surname><given-names>G</given-names></name><name name-style="western"><surname>Ma</surname><given-names>D</given-names></name><name name-style="western"><surname>Qu</surname><given-names>L</given-names></name><name name-style="western"><surname>Zhao</surname><given-names>Z</given-names></name></person-group> (<year>2001</year>) <article-title>The law of growth and decrease as well as prevention measures of <italic><tp:taxon-name><tp:taxon-name-part taxon-name-part-type="genus">Zygina</tp:taxon-name-part> <tp:taxon-name-part taxon-name-part-type="species">salina</tp:taxon-name-part></tp:taxon-name></italic> Mit.</article-title> <source>Journal of Maize Sciences</source> <volume>9</volume>(<issue>3</issue>): <fpage>79</fpage>–<lpage>81</lpage>. [In Chinese]</mixed-citation></ref></ref-list></tp:taxon-treatment>
